# Supplementary material for: Transcripts Expressed during Germination Sensu Stricto Are Associated with Vigor in Soybean Seeds
Source: Plants (Basel). 2022 May 14;11(10):1310. doi: 10.3390/plants11101310 (PMC9147077; doi:10.3390/plants11101310)
Supplement: Supplementary file 1 [file plants-11-01310-s001.zip]

Archive with 2 entries (2 files):
- Figure S1.pdf
- Table S1. Genes (mRNAs) studied in the embryonic axis of soybean seeds during germination sensu stricto and primers used for real-time PCR reactions-1.xlsx
